# Supplementary material for: HIV stigma in the teaching hospitals in Sana’a, Yemen: a conflict and low-resource setting
Source: BMC Public Health. 2021 Oct 5;21:1793. doi: 10.1186/s12889-021-11845-y (PMC8493713; doi:10.1186/s12889-021-11845-y)
Supplement: Supplementary file 1 — Additional file 1. The master table of correlations between the participants’ personal and professional characteristics, attitudes towards key populations on one hand, and the individual stigma practices on the other. [file 12889_2021_11845_MOESM1_ESM.xlsx]

## Sheet: Table 4
HIV stigma in the teaching hospitals in Sana’a-Yemen, a conflict and low-resources setting
Bothaina Ahmed Atta1, Kowthar Mohammed Al-Rowaishan, Alaa Abdulbaset Akeel, Fawziah Kassim Alammar
			Table 4: Correlation between the HIV enacted stigma and health providers' personal and work attributes.
	Hospital	Age	Gender	Specialisation	work years	Perception of level of knowledge in dealing with PLHIV	Received training on HIV	Dealt with PLHIV in family context	Dealt with PLHIV at work	Dealt with PLHIV in community	Feeling worried if touch a PLHIV	Feeling worried while dressing a wound in a PLHIV	Feeling worried while drawing a blood sample from a PLHIV	Feeling worried while measuring temperature for a PLHIV	Holding negative attitudes towards PLHIV	Avoid physical contact (touch)	Use gloves through out the clinical session	use double gloves	destroy instruments used to treat PLHIV	inform spouse about the partner HIV status	inform family members about the person's HIV status	inform another provider of care about the person's HIV status
Hospital	1
Age	-.108-	1
Gender	-.124-*	0.076	1
Specialisation	-.282-**	-.006-	0.099	1
work years	-.118-*	.235**	0.065	0.089	1
Perception of level of knowledge in dealing with PLHIV	-.037-	-.047-	0.079	0.057	-.159-**	1
Received training on HIV	-.147-**	-.112-*	0.055	-.130-*	-.179-**	.208**	1
Dealt with PLHIV in family context	.142*	-.029-	0.093	-.039-	-.107-*	.213**	.175**	1
Dealt with PLHIV t work	.154**	-.023-	0.093	0.005	-.126-*	.177**	.176**	1.000**	1
Dealt with PLHIV in community	.153**	-.023-	0.094	-.029-	-.125-*	.177**	.177**	1.000**	1.000**	1
Feeling worried if touch the PLHIV	0.03	0.004	-.017-	-.051-	.175**	-.206-**	-.179-**	-.113-*	-0.107	-0.107	1
Feeling worried while dressing a wound in a PLHIV	-.022-	-.028-	0.025	0.026	0.015	-.067-	-.016-	0.003	0.006	0.006	0.107	1
Feeling worried while drawing a blood sample from a PLHIV	.124*	-.004-	0.031	-.002-	.116**	-.053-	-.120-*	0.031	0.033	0.033	.203**	0.019	1
Feeling worried while measuring temperature for a PLHIV	0.045	-.032-	-.047-	0.044	0.049	-.143-*	-0.106	-.046-	-.039-	-.039-	.501**	.161**	.173**	1
Holding negative attitudes towards PLHIV	0.0181445	0.0193411	-0.0254514	0.0122661	-0.083407	0.0490348	0.0632522	-0.0562696	0.0362894	0.0499228	-0.186636	-0.0677588	-0.0539507	-.150-**	1
avoid physical contact (touch)	-.016-	0.046	0.051	0.005	0.098	-.074-	-.018-	0.003	-.007-	-.006-	.190**	0.007	.150**	.240**	-.059-	1
use gloves through out the clinical session	0.062	-.008-	0.061	0.096	0.032	0.053	-.034-	0.079	0.083	0.083	-.058-	.675**	-.019-	0.035	-.007-	-.013-	1
use double gloves	-.054-	-.010-	-.030-	.150**	0.011	-.050-	-.064-	-.004-	0	0	0.023	0.003	0.003	0.059	-.163-**	0.104	0.005	1
destroy instruments used to treat PLHIV	0.057	-.039-	-.051-	0.064	-.025-	0.006	-.073-	-.023-	-.020-	-.020-	-.019-	0.011	0.043	.133*	-.179-**	0.045	-.021-	0.02	1
inform spouse about the partner HIV status	0.068	-.015-	-.025-	0.032	-.028-	0.037	-.042-	-.079-	-.078-	-.079-	-.023-	0.014	0.029	0.099	-.106-	0.042	-.006-	-.010-	.402**	1
inform family members about the person's HIV status	0.082	0.006	-.012-	-.033-	-.028-	0.034	-.041-	-.077-	-.077-	-.077-	-.001-	0.013	0.034	.120*	-.125-*	0.055	-.010-	-.009-	.398**	.987**	1
inform another provider of care about the person's HIV status	-.032-	0.002	0.037	0.058	0.037	.035-	0.043	.059-	.058-	.058-	0.003	0.013	0.015	0.055	-.008-	0.072	0.009	-.004-	0.008	.698**	.693**	1
* p< 0.05
**p< 0.01
